# Supplementary material for: The Ancestry of Eastern Paraguay: A Typical South American Profile with a Unique Pattern of Admixture
Source: Genes (Basel). 2021 Nov 12;12(11):1788. doi: 10.3390/genes12111788 (PMC8625094; doi:10.3390/genes12111788)
Supplement: Supplementary file 1 [file genes-12-01788-s001.zip]

Archive with 4 entries (3 files):
- supplementary/
- supplementary/SUPPLEMENTARY FIGURES_R2.pdf
- supplementary/SUPPLEMENTARY INFORMATION.pdf
- supplementary/SUPPLEMENTARY TABLES_R2.xlsx
